# Supplementary material for: From wheat straw to bioethanol: integrative analysis of a separate hydrolysis and co-fermentation process with implemented enzyme production
Source: Biotechnol Biofuels. 2015 Mar 18;8:46. doi: 10.1186/s13068-015-0232-0 (PMC4399083; doi:10.1186/s13068-015-0232-0)
Supplement: Additional file 2: — Summary of in- and output parameters and mass balance analyses of the different process configurations. [file 13068_2015_232_MOESM2_ESM.xlsx]

## Sheet: Tabelle1
	1st step	2nd step			3rd step		Input - pre-treated substrate				Input - raw material	Output
	[FPU/mL]	[FPU/gDM WS]	ηGlucose [%]	ηXylose [%]	YEthanol	ηHandling [%]	WSpre-culture	WSfungal ferm	WSenz hydrolysis	Total [g DM WS]	Total [g DM RM]	Ethanol [g]	YEthanol-Process [gEthanol/kgDM RM]
Config.1 - "benchtop process"	1.7	30	67	95	0.4 g/gGlc+Xyl	75	5.6	120	170	295.6	325.16	23.1	71.2
Config.2 - "fed-batch"	2.7	30	67	95	0.4 g/gGlc+Xyl	75	5.6	300	270	575.6	633.16	36.7	58
Config.3 - "25 FPU/g DM WS"	1.7	25	60	81	0.4 g/gGlc+Xyl	75	5.6	120	204	329.6	362.56	24.5	67.5
Config.4 - "no xylose conversion"	1.7	30	67	95	0.45 g/gGlc	75	5.6	120	170	295.6	325.16	17.8	54.6
Config.5 - "no enzyme production"	-	30	67	95	0.4 g/gGlc+Xyl	75	-	-	170	170	187	23.1	123.7
Config.6 - "recycling"	1.7	30	90	95	0.4 g/gGlc+Xyl	75	5.6	120	170	295.6	325.16	28.6	87.8
Config.7 - "beta-glucosidase"	1.7	30	78	100	0.4 g/gGlc+Xyl	75	5.6	120	170	295.6	325.16	26.1	80.3
Config.8 - "theoretical max."	1.7	30	100	100	0.51 g/gGlc+Xyl	100	5.6	120	226.7	352.3	387.53	70.9423	183.1
